# Supplementary material for: Yap Is a Nutrient Sensor Sensitive to the Amino Acid L-Isoleucine and Regulates the Expression of Ctgf in Cardiomyocytes
Source: Biomolecules. 2024 Oct 14;14(10):1299. doi: 10.3390/biom14101299 (PMC11506509; doi:10.3390/biom14101299)
Supplement: Supplementary file 1 [file biomolecules-14-01299-s001.zip]

Archive with 2 entries (2 files):
- biomolecules-3227860-Raw data of WB.pdf
- biomolecules-3227860-supple.pdf
